# Supplementary material for: A Water-Processed Mesoscale Structure Enables 18.5% Efficient Binary Layer-by-Layer Organic Solar Cells
Source: Polymers (Basel). 2023 Dec 28;16(1):91. doi: 10.3390/polym16010091 (PMC10780782; doi:10.3390/polym16010091)
Supplement: Supplementary file 1 [file polymers-16-00091-s001.zip]

Archive with 1 entries (1 files):
- polymers-2789835-supplementary.pdf
